# Supplementary material for: Innovative Collagen Based Biopolymers Tested as Fertilizers for Poor Soils Amendment
Source: Polymers (Basel). 2023 Apr 27;15(9):2085. doi: 10.3390/polym15092085 (PMC10181486; doi:10.3390/polym15092085)
Supplement: Supplementary file 1 [file polymers-15-02085-s001.zip]

Archive with 1 entries (1 files):
- polymers-2280240-supplementary.pdf
